# Supplementary material for: ﻿A taxonomic study of four rare pteromalid genera: Amblyharma Huang & Tong, Fusta Xiao & Ye, Nazgulia Hedqvist and Platecrizotes Ferrière from the Eastern Palaearctic (Chalcidoidea, Pteromalidae, Pachyneurinae)
Source: Zookeys. 2024 Jan 19;1189:349–63. doi: 10.3897/zookeys.1189.113982 (PMC10819613; doi:10.3897/zookeys.1189.113982)
Supplement: XML Treatment for Amblyharma [file zookeys.1189.113982-treatment1.xml]

<!DOCTYPE tp:taxon-treatment
  PUBLIC "-//TaxonX//DTD Taxonomic Treatment Publishing DTD v0 20100105//EN" "tax-treatment-NSO.dtd">
<tp:taxon-treatment xmlns:tp="http://www.plazi.org/taxpub"><tp:treatment-meta><kwd-group><label>Taxon classification</label><kwd>
                <named-content content-type="kingdom">Animalia</named-content>
              </kwd><kwd>
                <named-content content-type="order">Hymenoptera</named-content>
              </kwd><kwd>
                <named-content content-type="family">Pteromalidae</named-content>
              </kwd></kwd-group><mixed-citation publication-type="journal"><person-group><name><surname>Tselikh</surname><given-names>Ekaterina V.</given-names></name><name><surname>Lee</surname><given-names>Jaehyeon</given-names></name><name><surname>Ku</surname><given-names>Deok-Seo</given-names></name></person-group><article-title>﻿A taxonomic study of four rare pteromalid genera: <italic><tp:taxon-name><tp:taxon-name-part taxon-name-part-type="genus" reg="Amblyharma">Amblyharma</tp:taxon-name-part></tp:taxon-name></italic> Huang &amp; Tong, <italic><tp:taxon-name><tp:taxon-name-part taxon-name-part-type="genus" reg="Fusta">Fusta</tp:taxon-name-part></tp:taxon-name></italic> Xiao &amp; Ye, <italic><tp:taxon-name><tp:taxon-name-part taxon-name-part-type="genus" reg="Nazgulia">Nazgulia</tp:taxon-name-part></tp:taxon-name></italic> Hedqvist and <italic><tp:taxon-name><tp:taxon-name-part taxon-name-part-type="genus" reg="Platecrizotes">Platecrizotes</tp:taxon-name-part></tp:taxon-name></italic> Ferrière from the Eastern Palaearctic (<tp:taxon-name><tp:taxon-name-part taxon-name-part-type="superfamily">Chalcidoidea</tp:taxon-name-part></tp:taxon-name>, <tp:taxon-name><tp:taxon-name-part taxon-name-part-type="family">Pteromalidae</tp:taxon-name-part></tp:taxon-name>, <tp:taxon-name><tp:taxon-name-part taxon-name-part-type="subfamily">Pachyneurinae</tp:taxon-name-part></tp:taxon-name>)</article-title><source>Zookeys</source><day>19</day><month>01</month><year>2024</year><volume>1189</volume><fpage>349</fpage><lpage>363</lpage><pub-id pub-id-type="doi">10.3897/zookeys.1189.113982</pub-id></mixed-citation></tp:treatment-meta><tp:nomenclature><label>﻿Genus</label><tp:taxon-name>
              <object-id xmlns:xlink="http://www.w3.org/1999/xlink" content-type="arpha" xlink:type="simple">DFDB40F2-B3B8-5620-95EF-7902302FAC49</object-id>
              <tp:taxon-name-part taxon-name-part-type="genus" reg="Amblyharma">Amblyharma</tp:taxon-name-part>
            </tp:taxon-name><tp:taxon-authority>Huang &amp; Tong, 1993</tp:taxon-authority><tp:nomenclature-citation-list><tp:nomenclature-citation><tp:taxon-name>
                  <tp:taxon-name-part taxon-name-part-type="genus" reg="Amblyharma">Amblyharma</tp:taxon-name-part>
                </tp:taxon-name><comment>Huang &amp;Tong, 1993: 395–397, 399–400. Type species <tp:taxon-name><tp:taxon-name-part taxon-name-part-type="genus" reg="Amblyharma">Amblyharma</tp:taxon-name-part><tp:taxon-name-part taxon-name-part-type="species" reg="anfracta">anfracta</tp:taxon-name-part></tp:taxon-name> Huang &amp; Tong, 1993, by original designation and monotypy.</comment></tp:nomenclature-citation></tp:nomenclature-citation-list></tp:nomenclature><tp:treatment-sec sec-type="redescription" id="SECID0ESNAE"><title>Redescription.</title><p>Head without occipital carina. Gena without hollow at mouth corner; gena lamina absent. Lower margin of clypeus protruding and emarginate in the middle; tentorial pits indistinct (Fig. <xref ref-type="fig" rid="F1">3</xref>). Antennal formula 11264; anelli small, F1-F6 transverse, antennal clava not large, micropilosity area small and occupies the lower part of 2 last claval segments (Figs <xref ref-type="fig" rid="F1">3</xref>, <xref ref-type="fig" rid="F1">6</xref>). Antennal toruli situated above level of lower edges of eyes; antennal protuberance absent; scrobes shallow. Mandibles not visible.</p><p>Mesosoma moderately depressed (Fig. <xref ref-type="fig" rid="F1">7</xref>). Pronotum little narrower than mesoscutum, with collar margin carinate. Notauli complete and shallow (Fig. <xref ref-type="fig" rid="F1">2</xref>). Scutellum moderately depressed, without conspicuous sublateral grooves, with distinct reticulate frenal area, but without frenal groove (Fig. <xref ref-type="fig" rid="F1">1</xref>). Metapleuron entirely reticulate. Propodeum with strong plicae; without costula and median carina, but middle part convex; nucha short and convex; propodeal spiracles near to front margin of sclerite (Fig. <xref ref-type="fig" rid="F1">1</xref>). Prepectus distinct, triangular, longer than tegula. Fore wing hyaline with distinct speculum; M widened proximally and tapering in distal part; M longer than S (Fig. <xref ref-type="fig" rid="F1">4</xref>). Hind coxa dorsally bare; hind tibia with one spur.</p><p>Metasoma on distinct reticulate, elongate petiole (Fig. <xref ref-type="fig" rid="F1">1</xref>). Metasoma ovate, flattened dorsally, shorter than combined length of mesosoma and head; Mt2 large with hind margin weak produced in middle (Figs <xref ref-type="fig" rid="F1">2</xref>, <xref ref-type="fig" rid="F1">7</xref>). Cerci with setae subequal in length. Hypopygium situated at one-third the length of metasoma. Ovipositor not much protruding.</p></tp:treatment-sec><tp:treatment-sec sec-type="distribution" id="SECID0EIPAE"><title>Distribution.</title><p>Eastern Palaearctic.</p></tp:treatment-sec><tp:treatment-sec><!--Section generated to contain objects referenced in tp:taxon-treatment.--><fig id="F1" position="float" orientation="portrait"><object-id xmlns:xlink="http://www.w3.org/1999/xlink" content-type="doi" xlink:type="simple">10.3897/zookeys.1189.113982.figures1-7</object-id><object-id xmlns:xlink="http://www.w3.org/1999/xlink" content-type="arpha" xlink:type="simple">D2E50557-7334-5424-98DB-E6B6AE970225</object-id><label>Figures 1–7.</label><caption><p><bold>1, 3</bold><italic><tp:taxon-name><tp:taxon-name-part taxon-name-part-type="genus" reg="Amblyharma">Amblyharma</tp:taxon-name-part><tp:taxon-name-part taxon-name-part-type="species" reg="anfracta">anfracta</tp:taxon-name-part></tp:taxon-name></italic> Huang &amp; Tong, 1993, female, holotype <bold>1</bold> mesosoma and part metasoma, dorsal view <bold>2</bold> habitus, dorsal view <bold>3</bold> head, frontal view <bold>4</bold> wings <bold>5</bold> head, pronotum and mesoscutum, dorsal view <bold>6</bold> antenna <bold>7</bold> habitus, lateral view.</p></caption><graphic xmlns:xlink="http://www.w3.org/1999/xlink" xlink:href="zookeys-1189-349_article-113982__-g001.jpg" position="float" orientation="portrait" xlink:type="simple" id="oo_970549.jpg"><uri content-type="original_file" xlink:type="simple">https://binary.pensoft.net/fig/970549</uri></graphic></fig></tp:treatment-sec></tp:taxon-treatment>
