# Supplementary material for: ﻿A taxonomic study of four rare pteromalid genera: Amblyharma Huang & Tong, Fusta Xiao & Ye, Nazgulia Hedqvist and Platecrizotes Ferrière from the Eastern Palaearctic (Chalcidoidea, Pteromalidae, Pachyneurinae)
Source: Zookeys. 2024 Jan 19;1189:349–63. doi: 10.3897/zookeys.1189.113982 (PMC10819613; doi:10.3897/zookeys.1189.113982)
Supplement: XML Treatment for Amblyharma anfracta [file zookeys.1189.113982-treatment2.xml]

<!DOCTYPE tp:taxon-treatment
  PUBLIC "-//TaxonX//DTD Taxonomic Treatment Publishing DTD v0 20100105//EN" "tax-treatment-NSO.dtd">
<tp:taxon-treatment xmlns:tp="http://www.plazi.org/taxpub"><tp:treatment-meta><kwd-group><label>Taxon classification</label><kwd>
                <named-content content-type="kingdom">Animalia</named-content>
              </kwd><kwd>
                <named-content content-type="order">Hymenoptera</named-content>
              </kwd><kwd>
                <named-content content-type="family">Pteromalidae</named-content>
              </kwd></kwd-group><mixed-citation publication-type="journal"><person-group><name><surname>Tselikh</surname><given-names>Ekaterina V.</given-names></name><name><surname>Lee</surname><given-names>Jaehyeon</given-names></name><name><surname>Ku</surname><given-names>Deok-Seo</given-names></name></person-group><article-title>﻿A taxonomic study of four rare pteromalid genera: <italic><tp:taxon-name><tp:taxon-name-part taxon-name-part-type="genus" reg="Amblyharma">Amblyharma</tp:taxon-name-part></tp:taxon-name></italic> Huang &amp; Tong, <italic><tp:taxon-name><tp:taxon-name-part taxon-name-part-type="genus" reg="Fusta">Fusta</tp:taxon-name-part></tp:taxon-name></italic> Xiao &amp; Ye, <italic><tp:taxon-name><tp:taxon-name-part taxon-name-part-type="genus" reg="Nazgulia">Nazgulia</tp:taxon-name-part></tp:taxon-name></italic> Hedqvist and <italic><tp:taxon-name><tp:taxon-name-part taxon-name-part-type="genus" reg="Platecrizotes">Platecrizotes</tp:taxon-name-part></tp:taxon-name></italic> Ferrière from the Eastern Palaearctic (<tp:taxon-name><tp:taxon-name-part taxon-name-part-type="superfamily">Chalcidoidea</tp:taxon-name-part></tp:taxon-name>, <tp:taxon-name><tp:taxon-name-part taxon-name-part-type="family">Pteromalidae</tp:taxon-name-part></tp:taxon-name>, <tp:taxon-name><tp:taxon-name-part taxon-name-part-type="subfamily">Pachyneurinae</tp:taxon-name-part></tp:taxon-name>)</article-title><source>Zookeys</source><day>19</day><month>01</month><year>2024</year><volume>1189</volume><fpage>349</fpage><lpage>363</lpage><pub-id pub-id-type="doi">10.3897/zookeys.1189.113982</pub-id></mixed-citation></tp:treatment-meta><tp:nomenclature><label>﻿</label><tp:taxon-name>
              <object-id xmlns:xlink="http://www.w3.org/1999/xlink" content-type="arpha" xlink:type="simple">9FDC6972-9CC5-54C8-A6E4-EBB2B8C650E3</object-id>
              <tp:taxon-name-part taxon-name-part-type="genus" reg="Amblyharma">Amblyharma</tp:taxon-name-part>
              <tp:taxon-name-part taxon-name-part-type="species" reg="anfracta">anfracta</tp:taxon-name-part>
            </tp:taxon-name><tp:taxon-authority>Huang &amp; Tong, 1993</tp:taxon-authority><xref ref-type="fig" rid="F1">Figs 1–7</xref><tp:nomenclature-citation-list><tp:nomenclature-citation><tp:taxon-name>
                  <tp:taxon-name-part taxon-name-part-type="genus" reg="Amblyharma">Amblyharma</tp:taxon-name-part>
                  <tp:taxon-name-part taxon-name-part-type="species" reg="anfracta">anfracta</tp:taxon-name-part>
                </tp:taxon-name><comment>Huang &amp; Tong, 1993: 397. Holotype female (<named-content xmlns:xlink="http://www.w3.org/1999/xlink" content-type="dwc:institutional_code" xlink:title="Institute of Zoology of the Chinese Academy of Sciences" xlink:href="http://grbio.org/institution/chinese-academy-sciences" xlink:type="simple">IZAS</named-content>, examined).</comment></tp:nomenclature-citation></tp:nomenclature-citation-list></tp:nomenclature><tp:treatment-sec sec-type="type material" id="SECID0EIRAE"><title>Type material.</title><p><bold><italic>Holotype</italic></bold>: female, “Hebei Province (Shijiazhuang), 1987.VIII.11”, “ex. <italic><tp:taxon-name><tp:taxon-name-part taxon-name-part-type="genus" reg="Carcelia">Carcelia</tp:taxon-name-part><tp:taxon-name-part taxon-name-part-type="species" reg="rasella">rasella</tp:taxon-name-part></tp:taxon-name></italic> Baranoff (Li Wegao)”, “<italic><tp:taxon-name><tp:taxon-name-part taxon-name-part-type="genus" reg="Amblyharma">Amblyharma</tp:taxon-name-part><tp:taxon-name-part taxon-name-part-type="species" reg="anfracta">anfracta</tp:taxon-name-part></tp:taxon-name></italic> ♀ Huang”, “HOLOTYPE”, “IOZ(E) 932939” (<named-content xmlns:xlink="http://www.w3.org/1999/xlink" content-type="dwc:institutional_code" xlink:title="Institute of Zoology of the Chinese Academy of Sciences" xlink:href="http://grbio.org/institution/chinese-academy-sciences" xlink:type="simple">IZAS</named-content>).</p></tp:treatment-sec><tp:treatment-sec sec-type="description" id="SECID0ENSAE"><title>Description.</title><p><bold>Female.</bold> Body length 2.30 mm; fore wing length 1.70 mm.</p><p><bold><italic>Coloration</italic>.</bold> Head in dorsal view black, in frontal view dark green with metallic diffuse coppery lustre. Antenna with scape and pedicel yellowish-brown, flagellum brown. Mesosoma and all coxae black; propodeum dorsally dark green with metallic diffuse coppery lustre. All femora brown; tibiae and tarsi yellowish-brown. Fore wing hyaline, venation yellowish-brown. Metasoma dark brown; ovipositor sheaths yellowish-brown.</p><p><bold><italic>Sculpture</italic>.</bold> Head reticulate; clypeus radially striate. Mesosoma and propodeum reticulate, nucha of propodeum alutaceous. Metasoma weakly alutaceous and shiny.</p><p><bold><italic>Head</italic>.</bold> Head in dorsal view 2.20 times as broad as long and 1.15 times as broad as mesoscutum; in frontal view 1.28 times as broad as high. <abbrev xmlns:xlink="http://www.w3.org/1999/xlink" xlink:title="posterior ocellar line, the minimum distance between the posterior ocelli" id="ABBRID0EKTAE" xlink:type="simple">POL</abbrev> 1.25 times as long as <abbrev xmlns:xlink="http://www.w3.org/1999/xlink" xlink:title="ocello-ocular line, the minimum distance between a posterior ocellus and compound eye" id="ABBRID0EOTAE" xlink:type="simple">OOL</abbrev>. Eye height 1.30 times eye length and 1.75 times as long as malar space. Distance between antennal toruli and lower margin of clypeus 0.95 times distance between antennal toruli and median ocellus. Antenna with scape 0.86 times as long as eye height and 1.13 times as long as eye length; pedicel 1.80 times as long as broad and 1.70 times as long as F1; combined length of pedicel and flagellum 0.74 times breadth of head; <abbrev xmlns:xlink="http://www.w3.org/1999/xlink" xlink:title="funicular segments" id="ABBRID0ESTAE" xlink:type="simple">F1–F6</abbrev> transverse with 1 row of sensilla; clava 2.10–2.20 times as long as broad, with small micropilosity area on C3 and C4.</p><fig id="F1" position="float" orientation="portrait"><object-id xmlns:xlink="http://www.w3.org/1999/xlink" content-type="doi" xlink:type="simple">10.3897/zookeys.1189.113982.figures1-7</object-id><object-id xmlns:xlink="http://www.w3.org/1999/xlink" content-type="arpha" xlink:type="simple">D2E50557-7334-5424-98DB-E6B6AE970225</object-id><label>Figures 1–7.</label><caption><p><bold>1, 3</bold><italic><tp:taxon-name><tp:taxon-name-part taxon-name-part-type="genus" reg="Amblyharma">Amblyharma</tp:taxon-name-part><tp:taxon-name-part taxon-name-part-type="species" reg="anfracta">anfracta</tp:taxon-name-part></tp:taxon-name></italic> Huang &amp; Tong, 1993, female, holotype <bold>1</bold> mesosoma and part metasoma, dorsal view <bold>2</bold> habitus, dorsal view <bold>3</bold> head, frontal view <bold>4</bold> wings <bold>5</bold> head, pronotum and mesoscutum, dorsal view <bold>6</bold> antenna <bold>7</bold> habitus, lateral view.</p></caption><graphic xmlns:xlink="http://www.w3.org/1999/xlink" xlink:href="zookeys-1189-349_article-113982__-g001.jpg" position="float" orientation="portrait" xlink:type="simple" id="oo_970549.jpg"><uri content-type="original_file" xlink:type="simple">https://binary.pensoft.net/fig/970549</uri></graphic></fig><p><bold><italic>Mesosoma</italic>.</bold> Mesosoma 1.57 times as long as broad. Pronotum 0.40 times as long as mesoscutum. Scutellum 0.90 times as long as broad. Propodeum medially 0.68 times as long as scutellum; nucha 0.30 times length of propodeum. Fore wing 2.10–2.12 times as long as its maximum width; basal cell, cubital vein and basal vein pilose; speculum closed below; M 0.96–1.00 times as long as <abbrev xmlns:xlink="http://www.w3.org/1999/xlink" xlink:title="postmarginal vein" id="ABBRID0EFVAE" xlink:type="simple">PM</abbrev> and 1.62–1.65 times as long as S.</p><p><bold><italic>Metasoma</italic>.</bold> Metasoma 1.46 times as long as broad, 0.95 times as long as mesosoma and 0.74 times as long as mesosoma and head. Petiole 1.66 times as long as broad. Mt2 0.35 times median length of metasoma; Mt8 0.30 times longer than maximum width. Ovipositor sheath projecting slightly beyond apex of metasoma.</p><p><bold>Male.</bold> The only one known male of this species is the one referred to in Huang &amp; Tong, 1993. Unfortunately, it was not possible to study this specimen in the <named-content xmlns:xlink="http://www.w3.org/1999/xlink" content-type="dwc:institutional_code" xlink:title="Institute of Zoology of the Chinese Academy of Sciences" xlink:href="http://grbio.org/institution/chinese-academy-sciences" xlink:type="simple">IZAS</named-content> collection.</p></tp:treatment-sec><tp:treatment-sec sec-type="distribution" id="SECID0EYVAE"><title>Distribution.</title><p>Peoples’ Republic of China (Hebei).</p></tp:treatment-sec></tp:taxon-treatment>
