# Supplementary material for: ﻿A taxonomic study of four rare pteromalid genera: Amblyharma Huang & Tong, Fusta Xiao & Ye, Nazgulia Hedqvist and Platecrizotes Ferrière from the Eastern Palaearctic (Chalcidoidea, Pteromalidae, Pachyneurinae)
Source: Zookeys. 2024 Jan 19;1189:349–63. doi: 10.3897/zookeys.1189.113982 (PMC10819613; doi:10.3897/zookeys.1189.113982)
Supplement: XML Treatment for Fusta wuhuica [file zookeys.1189.113982-treatment4.xml]

<!DOCTYPE tp:taxon-treatment
  PUBLIC "-//TaxonX//DTD Taxonomic Treatment Publishing DTD v0 20100105//EN" "tax-treatment-NSO.dtd">
<tp:taxon-treatment xmlns:tp="http://www.plazi.org/taxpub"><tp:treatment-meta><kwd-group><label>Taxon classification</label><kwd>
                <named-content content-type="kingdom">Animalia</named-content>
              </kwd><kwd>
                <named-content content-type="order">Hymenoptera</named-content>
              </kwd><kwd>
                <named-content content-type="family">Pteromalidae</named-content>
              </kwd></kwd-group><mixed-citation publication-type="journal"><person-group><name><surname>Tselikh</surname><given-names>Ekaterina V.</given-names></name><name><surname>Lee</surname><given-names>Jaehyeon</given-names></name><name><surname>Ku</surname><given-names>Deok-Seo</given-names></name></person-group><article-title>﻿A taxonomic study of four rare pteromalid genera: <italic><tp:taxon-name><tp:taxon-name-part taxon-name-part-type="genus" reg="Amblyharma">Amblyharma</tp:taxon-name-part></tp:taxon-name></italic> Huang &amp; Tong, <italic><tp:taxon-name><tp:taxon-name-part taxon-name-part-type="genus" reg="Fusta">Fusta</tp:taxon-name-part></tp:taxon-name></italic> Xiao &amp; Ye, <italic><tp:taxon-name><tp:taxon-name-part taxon-name-part-type="genus" reg="Nazgulia">Nazgulia</tp:taxon-name-part></tp:taxon-name></italic> Hedqvist and <italic><tp:taxon-name><tp:taxon-name-part taxon-name-part-type="genus" reg="Platecrizotes">Platecrizotes</tp:taxon-name-part></tp:taxon-name></italic> Ferrière from the Eastern Palaearctic (<tp:taxon-name><tp:taxon-name-part taxon-name-part-type="superfamily">Chalcidoidea</tp:taxon-name-part></tp:taxon-name>, <tp:taxon-name><tp:taxon-name-part taxon-name-part-type="family">Pteromalidae</tp:taxon-name-part></tp:taxon-name>, <tp:taxon-name><tp:taxon-name-part taxon-name-part-type="subfamily">Pachyneurinae</tp:taxon-name-part></tp:taxon-name>)</article-title><source>Zookeys</source><day>19</day><month>01</month><year>2024</year><volume>1189</volume><fpage>349</fpage><lpage>363</lpage><pub-id pub-id-type="doi">10.3897/zookeys.1189.113982</pub-id></mixed-citation></tp:treatment-meta><tp:nomenclature><label>﻿</label><tp:taxon-name>
              <object-id xmlns:xlink="http://www.w3.org/1999/xlink" content-type="arpha" xlink:type="simple">7AC1D530-0951-510C-9972-950CEDDE0110</object-id>
              <tp:taxon-name-part taxon-name-part-type="genus" reg="Fusta">Fusta</tp:taxon-name-part>
              <tp:taxon-name-part taxon-name-part-type="species" reg="wuhuica">wuhuica</tp:taxon-name-part>
            </tp:taxon-name><tp:taxon-authority>Xiao &amp; Ye, 2015</tp:taxon-authority><xref ref-type="fig" rid="F2">Figs 8–12</xref><tp:nomenclature-citation-list><tp:nomenclature-citation><tp:taxon-name>
                  <tp:taxon-name-part taxon-name-part-type="genus" reg="Fusta">Fusta</tp:taxon-name-part>
                  <tp:taxon-name-part taxon-name-part-type="species" reg="wuhuica">wuhuica</tp:taxon-name-part>
                </tp:taxon-name><comment>Xiao &amp; Ye, 2015: 153–154. Holotype female (<named-content xmlns:xlink="http://www.w3.org/1999/xlink" content-type="dwc:institutional_code" xlink:title="Institute of Zoology of the Chinese Academy of Sciences" xlink:href="http://grbio.org/institution/chinese-academy-sciences" xlink:type="simple">IZAS</named-content>, examined).</comment></tp:nomenclature-citation></tp:nomenclature-citation-list></tp:nomenclature><tp:treatment-sec sec-type="type material" id="SECID0EO2AE"><title>Type material.</title><p><bold><italic>Holotype</italic></bold>: female, “China: Anhui: Wuhu, viii.2011, rice fields”, “Coll. HU Hao-Yuan”, “<italic><tp:taxon-name><tp:taxon-name-part taxon-name-part-type="genus" reg="Fusta">Fusta</tp:taxon-name-part><tp:taxon-name-part taxon-name-part-type="species" reg="wuhuica">wuhuica</tp:taxon-name-part></tp:taxon-name></italic> Xiao et Ye, 2014”, “HOLOTYPE”, “IOZ(E) 1812583” (<named-content xmlns:xlink="http://www.w3.org/1999/xlink" content-type="dwc:institutional_code" xlink:title="Institute of Zoology of the Chinese Academy of Sciences" xlink:href="http://grbio.org/institution/chinese-academy-sciences" xlink:type="simple">IZAS</named-content>).</p></tp:treatment-sec><tp:treatment-sec sec-type="description" id="SECID0EI3AE"><title>Description.</title><p><bold>Female.</bold> Body length 1.30 mm; fore wing length 1.20 mm.</p><p><bold><italic>Coloration</italic>.</bold> Head in frontal view dark green with metallic diffuse coppery lustre, in dorsal view dark blue-green with metallic diffuse coppery lustre; antenna with scape, pedicel, anelli and F1-F5 yellowish-brown, clava brown. Mesosoma, propodeum and all coxae dark blue-green with metallic diffuse coppery lustre; all femora, tibiae and tarsi yellow. Fore wing hyaline, venation yellowish-brown. Metasoma in dorsal view dark blue-green, in ventral view brown; ovipositor sheaths black.</p><p><bold><italic>Sculpture</italic>.</bold> Head reticulate; clypeus radially striate. Mesosoma, propodeum with nucha reticulate; petiole weakly reticulate. Metasoma weakly alutaceous and shiny.</p><p><bold><italic>Head</italic>.</bold> Head in dorsal view 1.90 times as broad as long and 1.33 times as broad as mesoscutum; in frontal view 1.25 times as broad as high. <abbrev xmlns:xlink="http://www.w3.org/1999/xlink" xlink:title="posterior ocellar line, the minimum distance between the posterior ocelli" id="ABBRID0EF4AE" xlink:type="simple">POL</abbrev> 0.92 times as long as <abbrev xmlns:xlink="http://www.w3.org/1999/xlink" xlink:title="ocello-ocular line, the minimum distance between a posterior ocellus and compound eye" id="ABBRID0EJ4AE" xlink:type="simple">OOL</abbrev>. Eye height 1.50 times eye length and 2.60 times as long as malar space. Distance between antennal toruli and lower margin of clypeus 0.60 times distance between antennal toruli and median ocellus. Antenna with scape 0.70 times as long as eye height and 1.07 times as long as eye length; pedicel 1.88 times as long as broad and 3.44 times as long as F1; combined length of pedicel and flagellum 0.78 times breadth of head; F1–F5 transverse with 1 row of sensilla; clava 2.00 times as long as broad, with small micropilosity area on C3 and C4.</p><p><bold><italic>Mesosoma</italic>.</bold> Mesosoma 1.58 times as long as broad. Pronotum 0.80 times as long as mesoscutum. Scutellum 1.10 times as long as broad. Propodeum medially 0.90 times as long as scutellum; nucha 0.45 times length of propodeum. Fore wing 2.82 times as long as maximum width; basal cell, cubital vein, basal vein pilose; speculum absent; M 1.66 times as long as <abbrev xmlns:xlink="http://www.w3.org/1999/xlink" xlink:title="postmarginal vein" id="ABBRID0EU4AE" xlink:type="simple">PM</abbrev> and 2.35 times as long as S.</p><p><bold><italic>Metasoma.</italic></bold> Metasoma 1.40 times as long as broad, 0.80 times as long as mesosoma and 0.60 times as long as mesosoma and head. Petiole 0.60 times as long as broad. Mt2 0.25 times median length of metasoma; Mt8 1.15 times longer than maximum width. Ovipositor sheath projecting slightly beyond apex of metasoma.</p><p><bold>Male.</bold> Unknown.</p></tp:treatment-sec><tp:treatment-sec sec-type="remarks" id="SECID0ED5AE"><title>Remarks.</title><p>The description of the species <italic><tp:taxon-name><tp:taxon-name-part taxon-name-part-type="genus" reg="Fusta">F.</tp:taxon-name-part><tp:taxon-name-part taxon-name-part-type="species" reg="wuhuica">wuhuica</tp:taxon-name-part></tp:taxon-name></italic> by Xiao and Ye (2015) provides measurements that do not coincide with our measurements made during the study of the type material: body length 1.70 mm (redescription – 1.30 mm); head in dorsal view 3.17 times as broad as long (1.90); eye height 3.30 times eye length (1.50); fore wing 2.57 times as long as maximum width (2.82); M 1.33 times as long as P (1.66).</p></tp:treatment-sec><tp:treatment-sec sec-type="distribution" id="SECID0EU5AE"><title>Distribution.</title><p>Peoples’ Republic of China (Anhui).</p><fig id="F2" position="float" orientation="portrait"><object-id xmlns:xlink="http://www.w3.org/1999/xlink" content-type="doi" xlink:type="simple">10.3897/zookeys.1189.113982.figures8-13</object-id><object-id xmlns:xlink="http://www.w3.org/1999/xlink" content-type="arpha" xlink:type="simple">D003C2BC-7118-5D25-A035-98AE374FA845</object-id><label>Figures 8–13.</label><caption><p><bold>8–12</bold><italic><tp:taxon-name><tp:taxon-name-part taxon-name-part-type="genus" reg="Fusta">Fusta</tp:taxon-name-part><tp:taxon-name-part taxon-name-part-type="species" reg="wuhuica">wuhuica</tp:taxon-name-part></tp:taxon-name></italic> Xiao &amp; Ye, 2015, female, holotype <bold>8</bold> head, dorsal view, mesosoma and metasoma, lateral view <bold>9</bold> head, dorsal view and mesosoma, lateral view <bold>10</bold> habitus, dorso-lateral view <bold>11</bold> head, frontal view <bold>12</bold> fore wing <bold>13</bold><italic><tp:taxon-name><tp:taxon-name-part taxon-name-part-type="genus" reg="Nazgulia">Nazgulia</tp:taxon-name-part><tp:taxon-name-part taxon-name-part-type="species" reg="petiolata">petiolata</tp:taxon-name-part></tp:taxon-name></italic> Hedqvist, 1973, female, holotype, habitus, lateral view.</p></caption><graphic xmlns:xlink="http://www.w3.org/1999/xlink" xlink:href="zookeys-1189-349_article-113982__-g002.jpg" position="float" orientation="portrait" xlink:type="simple" id="oo_970550.jpg"><uri content-type="original_file" xlink:type="simple">https://binary.pensoft.net/fig/970550</uri></graphic></fig></tp:treatment-sec></tp:taxon-treatment>
