# Supplementary material for: ﻿A taxonomic study of four rare pteromalid genera: Amblyharma Huang & Tong, Fusta Xiao & Ye, Nazgulia Hedqvist and Platecrizotes Ferrière from the Eastern Palaearctic (Chalcidoidea, Pteromalidae, Pachyneurinae)
Source: Zookeys. 2024 Jan 19;1189:349–63. doi: 10.3897/zookeys.1189.113982 (PMC10819613; doi:10.3897/zookeys.1189.113982)
Supplement: XML Treatment for Nazgulia [file zookeys.1189.113982-treatment5.xml]

<!DOCTYPE tp:taxon-treatment
  PUBLIC "-//TaxonX//DTD Taxonomic Treatment Publishing DTD v0 20100105//EN" "tax-treatment-NSO.dtd">
<tp:taxon-treatment xmlns:tp="http://www.plazi.org/taxpub"><tp:treatment-meta><kwd-group><label>Taxon classification</label><kwd>
                <named-content content-type="kingdom">Animalia</named-content>
              </kwd><kwd>
                <named-content content-type="order">Hymenoptera</named-content>
              </kwd><kwd>
                <named-content content-type="family">Pteromalidae</named-content>
              </kwd></kwd-group><mixed-citation publication-type="journal"><person-group><name><surname>Tselikh</surname><given-names>Ekaterina V.</given-names></name><name><surname>Lee</surname><given-names>Jaehyeon</given-names></name><name><surname>Ku</surname><given-names>Deok-Seo</given-names></name></person-group><article-title>﻿A taxonomic study of four rare pteromalid genera: <italic><tp:taxon-name><tp:taxon-name-part taxon-name-part-type="genus" reg="Amblyharma">Amblyharma</tp:taxon-name-part></tp:taxon-name></italic> Huang &amp; Tong, <italic><tp:taxon-name><tp:taxon-name-part taxon-name-part-type="genus" reg="Fusta">Fusta</tp:taxon-name-part></tp:taxon-name></italic> Xiao &amp; Ye, <italic><tp:taxon-name><tp:taxon-name-part taxon-name-part-type="genus" reg="Nazgulia">Nazgulia</tp:taxon-name-part></tp:taxon-name></italic> Hedqvist and <italic><tp:taxon-name><tp:taxon-name-part taxon-name-part-type="genus" reg="Platecrizotes">Platecrizotes</tp:taxon-name-part></tp:taxon-name></italic> Ferrière from the Eastern Palaearctic (<tp:taxon-name><tp:taxon-name-part taxon-name-part-type="superfamily">Chalcidoidea</tp:taxon-name-part></tp:taxon-name>, <tp:taxon-name><tp:taxon-name-part taxon-name-part-type="family">Pteromalidae</tp:taxon-name-part></tp:taxon-name>, <tp:taxon-name><tp:taxon-name-part taxon-name-part-type="subfamily">Pachyneurinae</tp:taxon-name-part></tp:taxon-name>)</article-title><source>Zookeys</source><day>19</day><month>01</month><year>2024</year><volume>1189</volume><fpage>349</fpage><lpage>363</lpage><pub-id pub-id-type="doi">10.3897/zookeys.1189.113982</pub-id></mixed-citation></tp:treatment-meta><tp:nomenclature><label>﻿Genus</label><tp:taxon-name>
              <object-id xmlns:xlink="http://www.w3.org/1999/xlink" content-type="arpha" xlink:type="simple">7210DAA7-A3B4-5039-9ABE-614AB82A6BBF</object-id>
              <tp:taxon-name-part taxon-name-part-type="genus" reg="Nazgulia">Nazgulia</tp:taxon-name-part>
            </tp:taxon-name><tp:taxon-authority>Hedqvist, 1973</tp:taxon-authority><tp:nomenclature-citation-list><tp:nomenclature-citation><tp:taxon-name>
                  <tp:taxon-name-part taxon-name-part-type="genus" reg="Nazgulia">Nazgulia</tp:taxon-name-part>
                </tp:taxon-name><comment>Hedqvist, 1973: 239–240. Type species <tp:taxon-name><tp:taxon-name-part taxon-name-part-type="genus" reg="Nazgulia">Nazgulia</tp:taxon-name-part><tp:taxon-name-part taxon-name-part-type="species" reg="petiolata">petiolata</tp:taxon-name-part></tp:taxon-name> Hedqvist, 1973, by original designation and monotypy.</comment></tp:nomenclature-citation></tp:nomenclature-citation-list></tp:nomenclature><tp:treatment-sec sec-type="redescription" id="SECID0EACAG"><title>Redescription.</title><p>Head without occipital carina. Gena without hollow at mouth corner; gena lamina absent. Lower margin of clypeus not protruding, emarginate in the middle; tentorial pits indistinct (Fig. <xref ref-type="fig" rid="F3">17</xref>). Antennal formula 11264; anelli small, F1 transverse and shorter than F2, F2 longer than broad, F3-F6 subquadrate, antennal clava not large, micropilosity area small and occupies the lower part of 2 last claval segments (Fig. <xref ref-type="fig" rid="F3">17</xref>). Antennal toruli situated on level of lower edges of eyes; antennal protuberance absent; scrobes shallow. Both mandibles with 4 teeth (Fig. <xref ref-type="fig" rid="F3">17</xref>).</p><p>Mesosoma moderately depressed (Figs <xref ref-type="fig" rid="F2">13</xref>, <xref ref-type="fig" rid="F3">14</xref>). Pronotum narrower than mesoscutum; collar margin not carinate. Notauli complete (Fig. <xref ref-type="fig" rid="F3">16</xref>). Scutellum depressed, without conspicuous sublateral grooves, with distinct reticulate frenal area and shallow frenal groove (Fig. <xref ref-type="fig" rid="F3">16</xref>). Metapleuron entirely reticulate (Fig. <xref ref-type="fig" rid="F3">14</xref>). Propodeum with weak plicae; costula and median carina absent; nucha subglobose and reticulate; propodeal spiracles near to front margin of sclerite (Fig. <xref ref-type="fig" rid="F3">16</xref>). Prepectus distinct triangular, longer than tegula. Fore wing hyaline, with speculum; M widened proximally and tapering in distal part; M slightly longer than S (Fig. <xref ref-type="fig" rid="F3">15</xref>). Hind coxa dorsally bare; hind tibia with one spur.</p><p>Metasoma on distinct petiole, longer than broad. Metasoma lanceolate, as long as combined length of mesosoma and head (Figs <xref ref-type="fig" rid="F2">13</xref>, <xref ref-type="fig" rid="F3">14</xref>); Mt2 large with hind margin arched in middle. Cerci with setae subequal in length. Hypopygium situated at one-half length of metasoma. Ovipositor not much protruding.</p></tp:treatment-sec><tp:treatment-sec sec-type="remarks" id="SECID0E1DAG"><title>Remarks.</title><p>The original description of the genus by <xref ref-type="bibr" rid="B6">Hedqvist (1973)</xref> indicated that the notauli were incomplete, but after studying the holotype and additional non-type material it was concluded that the notauli are complete.</p></tp:treatment-sec><tp:treatment-sec sec-type="distribution" id="SECID0EEEAG"><title>Distribution.</title><p>Palaearctic.</p></tp:treatment-sec><tp:treatment-sec><!--Section generated to contain objects referenced in tp:taxon-treatment.--><fig id="F3" position="float" orientation="portrait"><object-id xmlns:xlink="http://www.w3.org/1999/xlink" content-type="doi" xlink:type="simple">10.3897/zookeys.1189.113982.figures14-19</object-id><object-id xmlns:xlink="http://www.w3.org/1999/xlink" content-type="arpha" xlink:type="simple">5CFF1E34-CD2E-57AD-8D4E-6E699BAC4F39</object-id><label>Figures 14–19.</label><caption><p><bold>14–17</bold><italic><tp:taxon-name><tp:taxon-name-part taxon-name-part-type="genus" reg="Nazgulia">Nazgulia</tp:taxon-name-part><tp:taxon-name-part taxon-name-part-type="species" reg="petiolata">petiolata</tp:taxon-name-part></tp:taxon-name></italic> Hedqvist, 1973, female, non-type <bold>14</bold> habitus, lateral view <bold>15</bold> fore wing <bold>16</bold> habitus, dorsal view <bold>17</bold> head, frontal view <bold>18, 19</bold><italic><tp:taxon-name><tp:taxon-name-part taxon-name-part-type="genus" reg="Platecrizotes">Platecrizotes</tp:taxon-name-part><tp:taxon-name-part taxon-name-part-type="species" reg="europaeus">europaeus</tp:taxon-name-part></tp:taxon-name></italic> Bouček, 1964, female, holotype <bold>18</bold> habitus, lateral view <bold>19</bold> fore wing.</p></caption><graphic xmlns:xlink="http://www.w3.org/1999/xlink" xlink:href="zookeys-1189-349_article-113982__-g003.jpg" position="float" orientation="portrait" xlink:type="simple" id="oo_970551.jpg"><uri content-type="original_file" xlink:type="simple">https://binary.pensoft.net/fig/970551</uri></graphic></fig><fig id="F2" position="float" orientation="portrait"><object-id xmlns:xlink="http://www.w3.org/1999/xlink" content-type="doi" xlink:type="simple">10.3897/zookeys.1189.113982.figures8-13</object-id><object-id xmlns:xlink="http://www.w3.org/1999/xlink" content-type="arpha" xlink:type="simple">D003C2BC-7118-5D25-A035-98AE374FA845</object-id><label>Figures 8–13.</label><caption><p><bold>8–12</bold><italic><tp:taxon-name><tp:taxon-name-part taxon-name-part-type="genus" reg="Fusta">Fusta</tp:taxon-name-part><tp:taxon-name-part taxon-name-part-type="species" reg="wuhuica">wuhuica</tp:taxon-name-part></tp:taxon-name></italic> Xiao &amp; Ye, 2015, female, holotype <bold>8</bold> head, dorsal view, mesosoma and metasoma, lateral view <bold>9</bold> head, dorsal view and mesosoma, lateral view <bold>10</bold> habitus, dorso-lateral view <bold>11</bold> head, frontal view <bold>12</bold> fore wing <bold>13</bold><italic><tp:taxon-name><tp:taxon-name-part taxon-name-part-type="genus" reg="Nazgulia">Nazgulia</tp:taxon-name-part><tp:taxon-name-part taxon-name-part-type="species" reg="petiolata">petiolata</tp:taxon-name-part></tp:taxon-name></italic> Hedqvist, 1973, female, holotype, habitus, lateral view.</p></caption><graphic xmlns:xlink="http://www.w3.org/1999/xlink" xlink:href="zookeys-1189-349_article-113982__-g002.jpg" position="float" orientation="portrait" xlink:type="simple" id="oo_970550.jpg"><uri content-type="original_file" xlink:type="simple">https://binary.pensoft.net/fig/970550</uri></graphic></fig></tp:treatment-sec><ref-list><ref id="B6"><mixed-citation xmlns:xlink="http://www.w3.org/1999/xlink" xlink:type="simple"><person-group><name name-style="western"><surname>Hedqvist</surname><given-names>KJ</given-names></name></person-group> (<year>1973</year>) <article-title>Two new genera and species of the family <tp:taxon-name><tp:taxon-name-part taxon-name-part-type="family">Pteromalidae</tp:taxon-name-part></tp:taxon-name> from Sweden.</article-title><source>Entomologica Scandinavica</source><volume>4</volume>(<issue>3</issue>): <fpage>237</fpage>–<lpage>240</lpage>. <ext-link xlink:href="10.1163/1876312X74X00100" ext-link-type="doi" xlink:type="simple">https://doi.org/10.1163/1876312X74X00100</ext-link></mixed-citation></ref></ref-list></tp:taxon-treatment>
