# Supplementary material for: ﻿A taxonomic study of four rare pteromalid genera: Amblyharma Huang & Tong, Fusta Xiao & Ye, Nazgulia Hedqvist and Platecrizotes Ferrière from the Eastern Palaearctic (Chalcidoidea, Pteromalidae, Pachyneurinae)
Source: Zookeys. 2024 Jan 19;1189:349–63. doi: 10.3897/zookeys.1189.113982 (PMC10819613; doi:10.3897/zookeys.1189.113982)
Supplement: XML Treatment for Nazgulia petiolata [file zookeys.1189.113982-treatment6.xml]

<!DOCTYPE tp:taxon-treatment
  PUBLIC "-//TaxonX//DTD Taxonomic Treatment Publishing DTD v0 20100105//EN" "tax-treatment-NSO.dtd">
<tp:taxon-treatment xmlns:tp="http://www.plazi.org/taxpub"><tp:treatment-meta><kwd-group><label>Taxon classification</label><kwd>
                <named-content content-type="kingdom">Animalia</named-content>
              </kwd><kwd>
                <named-content content-type="order">Hymenoptera</named-content>
              </kwd><kwd>
                <named-content content-type="family">Pteromalidae</named-content>
              </kwd></kwd-group><mixed-citation publication-type="journal"><person-group><name><surname>Tselikh</surname><given-names>Ekaterina V.</given-names></name><name><surname>Lee</surname><given-names>Jaehyeon</given-names></name><name><surname>Ku</surname><given-names>Deok-Seo</given-names></name></person-group><article-title>﻿A taxonomic study of four rare pteromalid genera: <italic><tp:taxon-name><tp:taxon-name-part taxon-name-part-type="genus" reg="Amblyharma">Amblyharma</tp:taxon-name-part></tp:taxon-name></italic> Huang &amp; Tong, <italic><tp:taxon-name><tp:taxon-name-part taxon-name-part-type="genus" reg="Fusta">Fusta</tp:taxon-name-part></tp:taxon-name></italic> Xiao &amp; Ye, <italic><tp:taxon-name><tp:taxon-name-part taxon-name-part-type="genus" reg="Nazgulia">Nazgulia</tp:taxon-name-part></tp:taxon-name></italic> Hedqvist and <italic><tp:taxon-name><tp:taxon-name-part taxon-name-part-type="genus" reg="Platecrizotes">Platecrizotes</tp:taxon-name-part></tp:taxon-name></italic> Ferrière from the Eastern Palaearctic (<tp:taxon-name><tp:taxon-name-part taxon-name-part-type="superfamily">Chalcidoidea</tp:taxon-name-part></tp:taxon-name>, <tp:taxon-name><tp:taxon-name-part taxon-name-part-type="family">Pteromalidae</tp:taxon-name-part></tp:taxon-name>, <tp:taxon-name><tp:taxon-name-part taxon-name-part-type="subfamily">Pachyneurinae</tp:taxon-name-part></tp:taxon-name>)</article-title><source>Zookeys</source><day>19</day><month>01</month><year>2024</year><volume>1189</volume><fpage>349</fpage><lpage>363</lpage><pub-id pub-id-type="doi">10.3897/zookeys.1189.113982</pub-id></mixed-citation></tp:treatment-meta><tp:nomenclature><label>﻿</label><tp:taxon-name>
              <object-id xmlns:xlink="http://www.w3.org/1999/xlink" content-type="arpha" xlink:type="simple">34B3F77B-A9ED-56B2-8B8E-4B74404849EE</object-id>
              <tp:taxon-name-part taxon-name-part-type="genus" reg="Nazgulia">Nazgulia</tp:taxon-name-part>
              <tp:taxon-name-part taxon-name-part-type="species" reg="petiolata">petiolata</tp:taxon-name-part>
            </tp:taxon-name><tp:taxon-authority>Hedqvist, 1973</tp:taxon-authority><xref ref-type="fig" rid="F2">Figs 13</xref><xref ref-type="fig" rid="F3">, 14–17</xref><tp:nomenclature-citation-list><tp:nomenclature-citation><tp:taxon-name>
                  <tp:taxon-name-part taxon-name-part-type="genus" reg="Nazgulia">Nazgulia</tp:taxon-name-part>
                  <tp:taxon-name-part taxon-name-part-type="species" reg="petiolata">petiolata</tp:taxon-name-part>
                </tp:taxon-name><comment>Hedqvist, 1973: 240. Holotype female (NMP, examined).</comment></tp:nomenclature-citation></tp:nomenclature-citation-list></tp:nomenclature><tp:treatment-sec sec-type="type material" id="SECID0EDGAG"><title>Type material.</title><p><bold><italic>Holotype</italic></bold>: female, “Nrk. Asbro 25/5 1950 K: J. Hedqvist”, “HOLOTYPUS <tp:taxon-name><tp:taxon-name-part taxon-name-part-type="genus" reg="Nazgulia">Nazgulia</tp:taxon-name-part></tp:taxon-name> gen.n. <tp:taxon-name><tp:taxon-name-part taxon-name-part-type="genus" reg="Nazgulia"/><tp:taxon-name-part taxon-name-part-type="species" reg="petiolata">petiolata</tp:taxon-name-part></tp:taxon-name> sp.n. ♀ K-J Hedqvist det. 1973”, “<named-content xmlns:xlink="http://www.w3.org/1999/xlink" content-type="dwc:institutional_code" xlink:title="Naturhistoriska Riksmuseet" xlink:href="http://grbio.org/institution/naturhistoriska-riksmuseet" xlink:type="simple">NHRS</named-content>-HEVA 000002235” (<named-content xmlns:xlink="http://www.w3.org/1999/xlink" content-type="dwc:institutional_code" xlink:title="Naturhistoriska Riksmuseet" xlink:href="http://grbio.org/institution/naturhistoriska-riksmuseet" xlink:type="simple">NHRS</named-content>).</p></tp:treatment-sec><tp:treatment-sec sec-type="material" id="SECID0EFHAG"><title>Additional material examined.</title><p>Russia: 1 female, “Sakhalin Prov., Sokol Vill., 7–9.VII.2011, E. Tselikh and D. Rachin” (<named-content xmlns:xlink="http://www.w3.org/1999/xlink" content-type="dwc:institutional_code" xlink:title="Zoological Institute of the Russian Academy of Sciences" xlink:href="http://grbio.org/institution/zoological-institute-russian-academy-sciences" xlink:type="simple">ZISP</named-content>).</p></tp:treatment-sec><tp:treatment-sec sec-type="description" id="SECID0EPHAG"><title>Description.</title><p><bold>Female.</bold> Body length 2.70–3.5 mm; fore wing length 1.90–2.10 mm.</p><p><bold><italic>Coloration</italic>.</bold> Head, mesosoma and propodeum dark blue-green or black with metallic diffuse coppery lustre. Antenna with scape, pedicel and flagellum brown. All coxae dark blue-green or black with metallic diffuse coppery lustre; all femora dark brown with metallic blue-violet lustre; all tibiae and tarsi yellowish-brown. Fore wing hyaline, venation yellowish-brown. Metasoma dark brown partially with metallic blue-violet lustre; ovipositor sheaths black.</p><fig id="F3" position="float" orientation="portrait"><object-id xmlns:xlink="http://www.w3.org/1999/xlink" content-type="doi" xlink:type="simple">10.3897/zookeys.1189.113982.figures14-19</object-id><object-id xmlns:xlink="http://www.w3.org/1999/xlink" content-type="arpha" xlink:type="simple">5CFF1E34-CD2E-57AD-8D4E-6E699BAC4F39</object-id><label>Figures 14–19.</label><caption><p><bold>14–17</bold><italic><tp:taxon-name><tp:taxon-name-part taxon-name-part-type="genus" reg="Nazgulia">Nazgulia</tp:taxon-name-part><tp:taxon-name-part taxon-name-part-type="species" reg="petiolata">petiolata</tp:taxon-name-part></tp:taxon-name></italic> Hedqvist, 1973, female, non-type <bold>14</bold> habitus, lateral view <bold>15</bold> fore wing <bold>16</bold> habitus, dorsal view <bold>17</bold> head, frontal view <bold>18, 19</bold><italic><tp:taxon-name><tp:taxon-name-part taxon-name-part-type="genus" reg="Platecrizotes">Platecrizotes</tp:taxon-name-part><tp:taxon-name-part taxon-name-part-type="species" reg="europaeus">europaeus</tp:taxon-name-part></tp:taxon-name></italic> Bouček, 1964, female, holotype <bold>18</bold> habitus, lateral view <bold>19</bold> fore wing.</p></caption><graphic xmlns:xlink="http://www.w3.org/1999/xlink" xlink:href="zookeys-1189-349_article-113982__-g003.jpg" position="float" orientation="portrait" xlink:type="simple" id="oo_970551.jpg"><uri content-type="original_file" xlink:type="simple">https://binary.pensoft.net/fig/970551</uri></graphic></fig><p><bold><italic>Sculpture</italic>.</bold> Head reticulate; clypeus and malar space radially striate. Mesosoma, propodeum with nucha and petiole reticulate. Metasoma weakly alutaceous and shiny.</p><p><bold><italic>Head</italic>.</bold> Head in dorsal view 2.17–2.19 times as broad as long and 1.19–1.20 times as broad as mesoscutum; in frontal view 1.20–1.22 times as broad as high. <abbrev xmlns:xlink="http://www.w3.org/1999/xlink" xlink:title="posterior ocellar line, the minimum distance between the posterior ocelli" id="ABBRID0E6JAG" xlink:type="simple">POL</abbrev> 1.00–1.09 times as long as <abbrev xmlns:xlink="http://www.w3.org/1999/xlink" xlink:title="ocello-ocular line, the minimum distance between a posterior ocellus and compound eye" id="ABBRID0EDKAG" xlink:type="simple">OOL</abbrev>. Eye height 1.50 times eye length and 1.40–1.60 times as long as malar space. Distance between antennal toruli and lower margin of clypeus 0.60–0.64 times distance between antennal toruli and median ocellus. Antenna with scape 0.87–0.90 times as long as eye height and 1.30–1.40 times as long as eye length; pedicel 1.60–1.42 times as long as broad and 1.70–2.70 times as long as F1; combined length of pedicel and flagellum 0.85–0.90 times breadth of head; F1 transverse, F2 1.14–1.25 times as long as broad, F3-F6 subquadrate, all with 1 row of sensilla; clava 2.00–2.30 times as long as broad, with small micropilosity area on C3 and C4.</p><p><bold><italic>Mesosoma</italic>.</bold> Mesosoma 1.84–1.89 times as long as broad. Pronotum 0.65–0.80 times as long as mesoscutum. Scutellum 0.85–0.90 times as long as broad. Propodeum medially 0.60–0.73 times as long as scutellum; nucha 0.40 times length of propodeum. Fore wing 2.32 times as long as its maximum width; basal cell partly or wholly pilose, cubital vein and basal vein pilose; speculum closed below; M 0.84–0.90 times as long as <abbrev xmlns:xlink="http://www.w3.org/1999/xlink" xlink:title="postmarginal vein" id="ABBRID0EOKAG" xlink:type="simple">PM</abbrev> and 1.33–1.35 times as long as S.</p><p><bold><italic>Metasoma</italic>.</bold> Metasoma 2.60–2.90 times as long as broad, 1.28–0.96 times as long as mesosoma and 0.76–1.00 times as long as mesosoma and head (metasoma is deformed in the specimens studied so the measurements are approximate). Petiole 1.75–2.00 times as long as broad. Mt2 0.20 times median length of metasoma; Mt8 1.15–1.20 times longer than maximum width. Ovipositor sheath projecting beyond apex of metasoma.</p><p><bold>Male.</bold> Not studied.</p></tp:treatment-sec><tp:treatment-sec sec-type="remarks" id="SECID0E4KAG"><title>Remarks.</title><p>One characteristic of this species is that the antenna has two anelli, but there is a tendency towards reduction in the size of F1 in some Palaearctic specimens (see <xref ref-type="bibr" rid="B2">Bouček and Rasplus 1991</xref> and Fig. <xref ref-type="fig" rid="F3">17</xref>).</p></tp:treatment-sec><tp:treatment-sec sec-type="distribution" id="SECID0ELLAG"><title>Distribution.</title><p>Netherlands, Sweden, Russia (Far East).</p></tp:treatment-sec><tp:treatment-sec><!--Section generated to contain objects referenced in tp:taxon-treatment.--><fig id="F2" position="float" orientation="portrait"><object-id xmlns:xlink="http://www.w3.org/1999/xlink" content-type="doi" xlink:type="simple">10.3897/zookeys.1189.113982.figures8-13</object-id><object-id xmlns:xlink="http://www.w3.org/1999/xlink" content-type="arpha" xlink:type="simple">D003C2BC-7118-5D25-A035-98AE374FA845</object-id><label>Figures 8–13.</label><caption><p><bold>8–12</bold><italic><tp:taxon-name><tp:taxon-name-part taxon-name-part-type="genus" reg="Fusta">Fusta</tp:taxon-name-part><tp:taxon-name-part taxon-name-part-type="species" reg="wuhuica">wuhuica</tp:taxon-name-part></tp:taxon-name></italic> Xiao &amp; Ye, 2015, female, holotype <bold>8</bold> head, dorsal view, mesosoma and metasoma, lateral view <bold>9</bold> head, dorsal view and mesosoma, lateral view <bold>10</bold> habitus, dorso-lateral view <bold>11</bold> head, frontal view <bold>12</bold> fore wing <bold>13</bold><italic><tp:taxon-name><tp:taxon-name-part taxon-name-part-type="genus" reg="Nazgulia">Nazgulia</tp:taxon-name-part><tp:taxon-name-part taxon-name-part-type="species" reg="petiolata">petiolata</tp:taxon-name-part></tp:taxon-name></italic> Hedqvist, 1973, female, holotype, habitus, lateral view.</p></caption><graphic xmlns:xlink="http://www.w3.org/1999/xlink" xlink:href="zookeys-1189-349_article-113982__-g002.jpg" position="float" orientation="portrait" xlink:type="simple" id="oo_970550.jpg"><uri content-type="original_file" xlink:type="simple">https://binary.pensoft.net/fig/970550</uri></graphic></fig></tp:treatment-sec><ref-list><ref id="B2"><mixed-citation xmlns:xlink="http://www.w3.org/1999/xlink" xlink:type="simple"><person-group><name name-style="western"><surname>Bouček</surname><given-names>Z</given-names></name><name name-style="western"><surname>Rasplus</surname><given-names>J-Y</given-names></name></person-group> (<year>1991</year>) <source>Illustrated key to West-Palaearctic genera of <tp:taxon-name><tp:taxon-name-part taxon-name-part-type="family">Pteromalidae</tp:taxon-name-part></tp:taxon-name> (<tp:taxon-name><tp:taxon-name-part taxon-name-part-type="order">Hymenoptera</tp:taxon-name-part></tp:taxon-name>: <tp:taxon-name><tp:taxon-name-part taxon-name-part-type="superfamily">Chalcidoidea</tp:taxon-name-part></tp:taxon-name>).</source><publisher-name>Institut National de la Recherche Agronomique</publisher-name>, <publisher-loc>Paris</publisher-loc>, <size units="page">140 pp</size>.</mixed-citation></ref></ref-list></tp:taxon-treatment>
