# Supplementary material for: ﻿A taxonomic study of four rare pteromalid genera: Amblyharma Huang & Tong, Fusta Xiao & Ye, Nazgulia Hedqvist and Platecrizotes Ferrière from the Eastern Palaearctic (Chalcidoidea, Pteromalidae, Pachyneurinae)
Source: Zookeys. 2024 Jan 19;1189:349–63. doi: 10.3897/zookeys.1189.113982 (PMC10819613; doi:10.3897/zookeys.1189.113982)
Supplement: XML Treatment for Platecrizotes [file zookeys.1189.113982-treatment7.xml]

<!DOCTYPE tp:taxon-treatment
  PUBLIC "-//TaxonX//DTD Taxonomic Treatment Publishing DTD v0 20100105//EN" "tax-treatment-NSO.dtd">
<tp:taxon-treatment xmlns:tp="http://www.plazi.org/taxpub"><tp:treatment-meta><kwd-group><label>Taxon classification</label><kwd>
                <named-content content-type="kingdom">Animalia</named-content>
              </kwd><kwd>
                <named-content content-type="order">Hymenoptera</named-content>
              </kwd><kwd>
                <named-content content-type="family">Pteromalidae</named-content>
              </kwd></kwd-group><mixed-citation publication-type="journal"><person-group><name><surname>Tselikh</surname><given-names>Ekaterina V.</given-names></name><name><surname>Lee</surname><given-names>Jaehyeon</given-names></name><name><surname>Ku</surname><given-names>Deok-Seo</given-names></name></person-group><article-title>﻿A taxonomic study of four rare pteromalid genera: <italic><tp:taxon-name><tp:taxon-name-part taxon-name-part-type="genus" reg="Amblyharma">Amblyharma</tp:taxon-name-part></tp:taxon-name></italic> Huang &amp; Tong, <italic><tp:taxon-name><tp:taxon-name-part taxon-name-part-type="genus" reg="Fusta">Fusta</tp:taxon-name-part></tp:taxon-name></italic> Xiao &amp; Ye, <italic><tp:taxon-name><tp:taxon-name-part taxon-name-part-type="genus" reg="Nazgulia">Nazgulia</tp:taxon-name-part></tp:taxon-name></italic> Hedqvist and <italic><tp:taxon-name><tp:taxon-name-part taxon-name-part-type="genus" reg="Platecrizotes">Platecrizotes</tp:taxon-name-part></tp:taxon-name></italic> Ferrière from the Eastern Palaearctic (<tp:taxon-name><tp:taxon-name-part taxon-name-part-type="superfamily">Chalcidoidea</tp:taxon-name-part></tp:taxon-name>, <tp:taxon-name><tp:taxon-name-part taxon-name-part-type="family">Pteromalidae</tp:taxon-name-part></tp:taxon-name>, <tp:taxon-name><tp:taxon-name-part taxon-name-part-type="subfamily">Pachyneurinae</tp:taxon-name-part></tp:taxon-name>)</article-title><source>Zookeys</source><day>19</day><month>01</month><year>2024</year><volume>1189</volume><fpage>349</fpage><lpage>363</lpage><pub-id pub-id-type="doi">10.3897/zookeys.1189.113982</pub-id></mixed-citation></tp:treatment-meta><tp:nomenclature><label>﻿Genus</label><tp:taxon-name>
              <object-id xmlns:xlink="http://www.w3.org/1999/xlink" content-type="arpha" xlink:type="simple">A916571B-EDD1-56E0-B4CA-57BDB4FE9CC8</object-id>
              <tp:taxon-name-part taxon-name-part-type="genus" reg="Platecrizotes">Platecrizotes</tp:taxon-name-part>
            </tp:taxon-name><tp:taxon-authority>Ferrière, 1934</tp:taxon-authority><tp:nomenclature-citation-list><tp:nomenclature-citation><tp:taxon-name>
                  <tp:taxon-name-part taxon-name-part-type="genus" reg="Platecrizotes">Platecrizotes</tp:taxon-name-part>
                </tp:taxon-name><comment>Ferrière, 1934: 90. Type species <tp:taxon-name><tp:taxon-name-part taxon-name-part-type="genus" reg="Platecrizotes">Platecrizotes</tp:taxon-name-part><tp:taxon-name-part taxon-name-part-type="species" reg="sudanensis">sudanensis</tp:taxon-name-part></tp:taxon-name> Ferrière, 1934, by original designation and monotypy.</comment></tp:nomenclature-citation></tp:nomenclature-citation-list></tp:nomenclature><tp:treatment-sec sec-type="redescription" id="SECID0EFNAG"><title>Redescription.</title><p>Head without occipital carina. Gena without hollow at mouth corner; gena lamina absent. Lower margin of clypeus protruding and rounded; tentorial pits indistinct (Fig. <xref ref-type="fig" rid="F4">22</xref>). Antennal formula 11354; anelli small, F1–F5 transverse, antennal clava not large, micropilosity area small and occupies the lower part of 2 last claval segments. Antennal toruli situated above level of lower edges of eyes; antennal protuberance absent; scrobes shallow. (Fig. <xref ref-type="fig" rid="F4">25</xref>)Both mandibles with 4 teeth.</p><p>Mesosoma depressed (Fig. <xref ref-type="fig" rid="F4">20</xref>). Pronotum narrower than mesoscutum; collar margin not carinate (Fig. <xref ref-type="fig" rid="F4">21</xref>). Notauli complete and shallow; metapleuron reticulate (Fig. <xref ref-type="fig" rid="F4">24</xref>). Scutellum depressed, without conspicuous sublateral grooves, frenal area and frenal groove. Metapleuron entirely reticulate. Propodeum with weak plicae indicated anteriorly; costula and median carina absent; nucha short and convex; propodeal spiracles near to front margin of sclerite (Fig. <xref ref-type="fig" rid="F4">27</xref>). Prepectus distinct, triangular, longer than tegula. Fore wing hyaline, with speculum; M widened proximally and tapering in distal part; M longer than S (Figs <xref ref-type="fig" rid="F3">19</xref>, <xref ref-type="fig" rid="F4">26</xref>). Hind coxa dorsally bare; hind tibia with two spurs.</p><p>Metasoma on distinct reticulate petiole, longer or shorter than broad (Fig. <xref ref-type="fig" rid="F4">27</xref>). Metasoma ovate, flattened dorsally, shorter than combined length of mesosoma and head; Mt2 and Mt3 large, hind margin Mt2 produced in middle (Figs <xref ref-type="fig" rid="F3">18</xref>, <xref ref-type="fig" rid="F4">20</xref>). Cerci with setae subequal in length. Hypopygium situated at one-quarter the length of metasoma. Ovipositor not much protruding.</p></tp:treatment-sec><tp:treatment-sec sec-type="distribution" id="SECID0E2OAG"><title>Distribution.</title><p>Palaearctic, Oriental, Afrotropical and Neotropical regions.</p></tp:treatment-sec><tp:treatment-sec><!--Section generated to contain objects referenced in tp:taxon-treatment.--><fig id="F4" position="float" orientation="portrait"><object-id xmlns:xlink="http://www.w3.org/1999/xlink" content-type="doi" xlink:type="simple">10.3897/zookeys.1189.113982.figures20-27</object-id><object-id xmlns:xlink="http://www.w3.org/1999/xlink" content-type="arpha" xlink:type="simple">EF0C38B3-E91B-5216-9317-E2904AB16632</object-id><label>Figures 20–27.</label><caption><p><bold>20–27</bold><italic><tp:taxon-name><tp:taxon-name-part taxon-name-part-type="genus" reg="Platecrizotes">Platecrizotes</tp:taxon-name-part><tp:taxon-name-part taxon-name-part-type="species" reg="jedii">jedii</tp:taxon-name-part></tp:taxon-name></italic> sp. nov., female, holotype <bold>20</bold> habitus, lateral view <bold>21</bold> head and pronotum, dorsal view <bold>22</bold> head, frontal view <bold>23</bold> metasoma, dorsal view <bold>24</bold> head and mesosoma, lateral view <bold>25</bold> head, lateral view and antenna <bold>26</bold> fore wing <bold>27</bold> propodeum and petiole, dorsal view.</p></caption><graphic xmlns:xlink="http://www.w3.org/1999/xlink" xlink:href="zookeys-1189-349_article-113982__-g004.jpg" position="float" orientation="portrait" xlink:type="simple" id="oo_970552.jpg"><uri content-type="original_file" xlink:type="simple">https://binary.pensoft.net/fig/970552</uri></graphic></fig><fig id="F3" position="float" orientation="portrait"><object-id xmlns:xlink="http://www.w3.org/1999/xlink" content-type="doi" xlink:type="simple">10.3897/zookeys.1189.113982.figures14-19</object-id><object-id xmlns:xlink="http://www.w3.org/1999/xlink" content-type="arpha" xlink:type="simple">5CFF1E34-CD2E-57AD-8D4E-6E699BAC4F39</object-id><label>Figures 14–19.</label><caption><p><bold>14–17</bold><italic><tp:taxon-name><tp:taxon-name-part taxon-name-part-type="genus" reg="Nazgulia">Nazgulia</tp:taxon-name-part><tp:taxon-name-part taxon-name-part-type="species" reg="petiolata">petiolata</tp:taxon-name-part></tp:taxon-name></italic> Hedqvist, 1973, female, non-type <bold>14</bold> habitus, lateral view <bold>15</bold> fore wing <bold>16</bold> habitus, dorsal view <bold>17</bold> head, frontal view <bold>18, 19</bold><italic><tp:taxon-name><tp:taxon-name-part taxon-name-part-type="genus" reg="Platecrizotes">Platecrizotes</tp:taxon-name-part><tp:taxon-name-part taxon-name-part-type="species" reg="europaeus">europaeus</tp:taxon-name-part></tp:taxon-name></italic> Bouček, 1964, female, holotype <bold>18</bold> habitus, lateral view <bold>19</bold> fore wing.</p></caption><graphic xmlns:xlink="http://www.w3.org/1999/xlink" xlink:href="zookeys-1189-349_article-113982__-g003.jpg" position="float" orientation="portrait" xlink:type="simple" id="oo_970551.jpg"><uri content-type="original_file" xlink:type="simple">https://binary.pensoft.net/fig/970551</uri></graphic></fig></tp:treatment-sec></tp:taxon-treatment>
