# Supplementary material for: ﻿A taxonomic study of four rare pteromalid genera: Amblyharma Huang & Tong, Fusta Xiao & Ye, Nazgulia Hedqvist and Platecrizotes Ferrière from the Eastern Palaearctic (Chalcidoidea, Pteromalidae, Pachyneurinae)
Source: Zookeys. 2024 Jan 19;1189:349–63. doi: 10.3897/zookeys.1189.113982 (PMC10819613; doi:10.3897/zookeys.1189.113982)
Supplement: XML Treatment for Platecrizotes jedii [file zookeys.1189.113982-treatment8.xml]

<!DOCTYPE tp:taxon-treatment
  PUBLIC "-//TaxonX//DTD Taxonomic Treatment Publishing DTD v0 20100105//EN" "tax-treatment-NSO.dtd">
<tp:taxon-treatment xmlns:tp="http://www.plazi.org/taxpub"><tp:treatment-meta><kwd-group><label>Taxon classification</label><kwd>
                <named-content content-type="kingdom">Animalia</named-content>
              </kwd><kwd>
                <named-content content-type="order">Hymenoptera</named-content>
              </kwd><kwd>
                <named-content content-type="family">Pteromalidae</named-content>
              </kwd></kwd-group><mixed-citation publication-type="journal"><person-group><name><surname>Tselikh</surname><given-names>Ekaterina V.</given-names></name><name><surname>Lee</surname><given-names>Jaehyeon</given-names></name><name><surname>Ku</surname><given-names>Deok-Seo</given-names></name></person-group><article-title>﻿A taxonomic study of four rare pteromalid genera: <italic><tp:taxon-name><tp:taxon-name-part taxon-name-part-type="genus" reg="Amblyharma">Amblyharma</tp:taxon-name-part></tp:taxon-name></italic> Huang &amp; Tong, <italic><tp:taxon-name><tp:taxon-name-part taxon-name-part-type="genus" reg="Fusta">Fusta</tp:taxon-name-part></tp:taxon-name></italic> Xiao &amp; Ye, <italic><tp:taxon-name><tp:taxon-name-part taxon-name-part-type="genus" reg="Nazgulia">Nazgulia</tp:taxon-name-part></tp:taxon-name></italic> Hedqvist and <italic><tp:taxon-name><tp:taxon-name-part taxon-name-part-type="genus" reg="Platecrizotes">Platecrizotes</tp:taxon-name-part></tp:taxon-name></italic> Ferrière from the Eastern Palaearctic (<tp:taxon-name><tp:taxon-name-part taxon-name-part-type="superfamily">Chalcidoidea</tp:taxon-name-part></tp:taxon-name>, <tp:taxon-name><tp:taxon-name-part taxon-name-part-type="family">Pteromalidae</tp:taxon-name-part></tp:taxon-name>, <tp:taxon-name><tp:taxon-name-part taxon-name-part-type="subfamily">Pachyneurinae</tp:taxon-name-part></tp:taxon-name>)</article-title><source>Zookeys</source><day>19</day><month>01</month><year>2024</year><volume>1189</volume><fpage>349</fpage><lpage>363</lpage><pub-id pub-id-type="doi">10.3897/zookeys.1189.113982</pub-id></mixed-citation></tp:treatment-meta><tp:nomenclature><label>﻿</label><tp:taxon-name>
              <object-id xmlns:xlink="http://www.w3.org/1999/xlink" content-type="arpha" xlink:type="simple">57A7D2D1-7287-5F11-A898-B4F93A547FF7</object-id>
              <tp:taxon-name-part taxon-name-part-type="genus" reg="Platecrizotes">Platecrizotes</tp:taxon-name-part>
              <tp:taxon-name-part taxon-name-part-type="species" reg="jedii">jedii</tp:taxon-name-part>
              <object-id xmlns:xlink="http://www.w3.org/1999/xlink" content-type="zoobank" xlink:type="simple">https://zoobank.org/C8A41CAA-913C-41D0-AE62-A26A242B8F15</object-id>
            </tp:taxon-name><tp:taxon-status xmlns:xlink="http://www.w3.org/1999/xlink" xlink:type="simple">sp. nov.</tp:taxon-status><xref ref-type="fig" rid="F4">Figs 20–27</xref></tp:nomenclature><tp:treatment-sec sec-type="type material" id="SECID0ENQAG"><title>Type material.</title><p><bold><italic>Holotype</italic></bold>: female, South Korea: “Gyeonggi-do, Pocheon-si, Soheul-eup, <named-content xmlns:xlink="http://www.w3.org/1999/xlink" content-type="dwc:verbatimCoordinates" xlink:type="simple"><named-content content-type="geo-json" specific-use="{&#34;type&#34;:&#34;Point&#34;,&#34;coordinates&#34;:[127.166778,37.758111]}" id="NCID0E2QAG" xlink:type="simple">37°45'29.2"N, 127°10'0.4"E</named-content></named-content>, 15.VI.2015, Park, Choi, Nam, Shin, Kim” (<named-content xmlns:xlink="http://www.w3.org/1999/xlink" content-type="dwc:institutional_code" xlink:title="National Institute of Biological Resources" xlink:href="http://grbio.org/institution/national-institute-biological-resources" xlink:type="simple">NIBR</named-content>). <bold><italic>Paratype</italic></bold>: female, “Jeollabuk-do, Gunsan-si, Okdo-myeon, Sinsido-ri, malaise trap, 04–18.VIII.2017, H.G. Lee” (<named-content xmlns:xlink="http://www.w3.org/1999/xlink" content-type="dwc:institutional_code" xlink:title="Zoological Institute of the Russian Academy of Sciences" xlink:href="http://grbio.org/institution/zoological-institute-russian-academy-sciences" xlink:type="simple">ZISP</named-content>).</p></tp:treatment-sec><tp:treatment-sec sec-type="description" id="SECID0ELRAG"><title>Description.</title><p><bold>Female.</bold> Body length 1.10–1.30 mm; fore wing length 0.80–1.05 mm.</p><p><bold><italic>Coloration</italic>.</bold> Head and mesosoma black. Antenna with scape black, pedicel and flagellum brown. All coxae black, all femora and tibiae brown, tarsi yellowish-brown. Fore wing hyaline, venation yellowish-brown. Metasoma dark brown partially with metallic coppery-violet lustre; ovipositor sheaths brown.</p><p><bold><italic>Sculpture</italic>.</bold> Head reticulate; clypeus alutaceous. Mesosoma with pronotum and mesoscutum reticulate; axillae weakly reticulate; scutellum alutaceous or weakly alutaceous and shiny; propodeum reticulate, nucha alutaceous; petiole weakly reticulate. Metasoma weakly alutaceous and shiny.</p><p><bold><italic>Head</italic>.</bold> Head in dorsal view 2.20–2.29 times as broad as long and 1.22–1.24 times as broad as mesoscutum; in frontal view 1.16–1.20 times as broad as high. <abbrev xmlns:xlink="http://www.w3.org/1999/xlink" xlink:title="posterior ocellar line, the minimum distance between the posterior ocelli" id="ABBRID0EISAG" xlink:type="simple">POL</abbrev> 1.13–1.21 times as long as <abbrev xmlns:xlink="http://www.w3.org/1999/xlink" xlink:title="ocello-ocular line, the minimum distance between a posterior ocellus and compound eye" id="ABBRID0EMSAG" xlink:type="simple">OOL</abbrev>. Eye height 1.52–1.54 times eye length and 1.80–2.00 times as long as malar space. Distance between antennal toruli and lower margin of clypeus 0.35–0.41 times distance between antennal toruli and median ocellus. Antenna with scape 1.00–1.05 times as long as eye height and 1.52–1.61 times as long as eye length; pedicel 1.14–1.21 times as long as broad and 1.30–1.40 times as long as F1; combined length of pedicel and flagellum 0.77–0.81 times breadth of head; F1-F5 transverse, all with 1 row of sensilla; clava 1.89–2.05 times as long as broad, with small micropilosity area on C3 and C4.</p><p><bold><italic>Mesosoma</italic>.</bold> Mesosoma 1.76–1.80 times as long as broad. Pronotum 0.75–0.85 times as long as mesoscutum. Scutellum 0.85–0.90 times as long as broad. Propodeum medially as long as scutellum; nucha 0.20–0.25 times length of propodeum. Fore wing 2.20–2.23 times as long as maximum width; basal cell, cubital vein and basal vein pilose; speculum closed below; M 2.00–2.16 times as long as <abbrev xmlns:xlink="http://www.w3.org/1999/xlink" xlink:title="postmarginal vein" id="ABBRID0EXSAG" xlink:type="simple">PM</abbrev> and 1.78–1.93 times as long as S.</p><fig id="F4" position="float" orientation="portrait"><object-id xmlns:xlink="http://www.w3.org/1999/xlink" content-type="doi" xlink:type="simple">10.3897/zookeys.1189.113982.figures20-27</object-id><object-id xmlns:xlink="http://www.w3.org/1999/xlink" content-type="arpha" xlink:type="simple">EF0C38B3-E91B-5216-9317-E2904AB16632</object-id><label>Figures 20–27.</label><caption><p><bold>20–27</bold><italic><tp:taxon-name><tp:taxon-name-part taxon-name-part-type="genus" reg="Platecrizotes">Platecrizotes</tp:taxon-name-part><tp:taxon-name-part taxon-name-part-type="species" reg="jedii">jedii</tp:taxon-name-part></tp:taxon-name></italic> sp. nov., female, holotype <bold>20</bold> habitus, lateral view <bold>21</bold> head and pronotum, dorsal view <bold>22</bold> head, frontal view <bold>23</bold> metasoma, dorsal view <bold>24</bold> head and mesosoma, lateral view <bold>25</bold> head, lateral view and antenna <bold>26</bold> fore wing <bold>27</bold> propodeum and petiole, dorsal view.</p></caption><graphic xmlns:xlink="http://www.w3.org/1999/xlink" xlink:href="zookeys-1189-349_article-113982__-g004.jpg" position="float" orientation="portrait" xlink:type="simple" id="oo_970552.jpg"><uri content-type="original_file" xlink:type="simple">https://binary.pensoft.net/fig/970552</uri></graphic></fig><p><bold><italic>Metasoma</italic>.</bold> Metasoma 1.77–1.84 times as long as broad, 0.90–1.05 times as long as mesosoma and 0.78–0.86 times as long as mesosoma and head. Petiole 1.70–1.80 times as long as broad. Mt2 0.40–0.43 times median length of metasoma; Mt8 1.10–1.20 times longer than maximum width. Ovipositor sheath projecting slightly beyond apex of metasoma.</p><p><bold>Male.</bold> Unknown.</p></tp:treatment-sec><tp:treatment-sec sec-type="etymology" id="SECID0EQUAG"><title>Etymology.</title><p>The species is named in honour of the “Star Wars” character – “Jedi” of George Lucas.</p></tp:treatment-sec><tp:treatment-sec sec-type="distribution" id="SECID0EVUAG"><title>Distribution.</title><p>Korean Peninsula.</p></tp:treatment-sec><tp:treatment-sec sec-type="remarks" id="SECID0E1UAG"><title>Remarks.</title><p>This species is similar to <italic><tp:taxon-name><tp:taxon-name-part taxon-name-part-type="genus" reg="Platecrizotes">P.</tp:taxon-name-part><tp:taxon-name-part taxon-name-part-type="species" reg="europaeus">europaeus</tp:taxon-name-part></tp:taxon-name></italic> Bouček, 1964 (Figs <xref ref-type="fig" rid="F3">18</xref>, <xref ref-type="fig" rid="F3">19</xref>) in having black coloration of the head and mesosoma; S of the fore wing with a relatively small stigma; lower margin of the clypeus strongly protruding. However, <italic><tp:taxon-name><tp:taxon-name-part taxon-name-part-type="genus" reg="Platecrizotes">Platecrizotes</tp:taxon-name-part><tp:taxon-name-part taxon-name-part-type="species" reg="jedii">jedii</tp:taxon-name-part></tp:taxon-name></italic> sp. nov. has the fore wing with <abbrev xmlns:xlink="http://www.w3.org/1999/xlink" xlink:title="postmarginal vein" id="ABBRID0E5VAG" xlink:type="simple">PM</abbrev> shorter than S (vs <abbrev xmlns:xlink="http://www.w3.org/1999/xlink" xlink:title="postmarginal vein" id="ABBRID0ECWAG" xlink:type="simple">PM</abbrev> longer than S), M 5.65–6.06 times as long as broad and the proximally widened part occupying 0.50 of the vein length (vs M 3.80–4.90 times as long as broad and proximally widened part occupying 0.80 of vein length), speculum closed below (vs open); petiole 1.70–1.90 times as long as broad (vs 0.50–0.60); and all tibiae brown (vs yellowish-brown).</p></tp:treatment-sec><tp:treatment-sec><!--Section generated to contain objects referenced in tp:taxon-treatment.--><fig id="F3" position="float" orientation="portrait"><object-id xmlns:xlink="http://www.w3.org/1999/xlink" content-type="doi" xlink:type="simple">10.3897/zookeys.1189.113982.figures14-19</object-id><object-id xmlns:xlink="http://www.w3.org/1999/xlink" content-type="arpha" xlink:type="simple">5CFF1E34-CD2E-57AD-8D4E-6E699BAC4F39</object-id><label>Figures 14–19.</label><caption><p><bold>14–17</bold><italic><tp:taxon-name><tp:taxon-name-part taxon-name-part-type="genus" reg="Nazgulia">Nazgulia</tp:taxon-name-part><tp:taxon-name-part taxon-name-part-type="species" reg="petiolata">petiolata</tp:taxon-name-part></tp:taxon-name></italic> Hedqvist, 1973, female, non-type <bold>14</bold> habitus, lateral view <bold>15</bold> fore wing <bold>16</bold> habitus, dorsal view <bold>17</bold> head, frontal view <bold>18, 19</bold><italic><tp:taxon-name><tp:taxon-name-part taxon-name-part-type="genus" reg="Platecrizotes">Platecrizotes</tp:taxon-name-part><tp:taxon-name-part taxon-name-part-type="species" reg="europaeus">europaeus</tp:taxon-name-part></tp:taxon-name></italic> Bouček, 1964, female, holotype <bold>18</bold> habitus, lateral view <bold>19</bold> fore wing.</p></caption><graphic xmlns:xlink="http://www.w3.org/1999/xlink" xlink:href="zookeys-1189-349_article-113982__-g003.jpg" position="float" orientation="portrait" xlink:type="simple" id="oo_970551.jpg"><uri content-type="original_file" xlink:type="simple">https://binary.pensoft.net/fig/970551</uri></graphic></fig></tp:treatment-sec></tp:taxon-treatment>
